# Supplementary material for: Expression analyses of chemosensory genes provide insights into evolution of gustatory receptor genes in the bumble bee Bombus impatiens
Source: BMC Genomics. 2025 Jul 1;26:575. doi: 10.1186/s12864-025-11710-x (PMC12211280; doi:10.1186/s12864-025-11710-x)
Supplement: Supplementary file 3 — Supplementary Material 3 [file 12864_2025_11710_MOESM3_ESM.xlsx]

## Sheet: Bimp_Ors
Name	XM	XP	Domain	Exons	Length (AA)	Scaffold
BiOr80	ORdomaing062.t1	NA	N	4	310	NT_176439.1
BiOr156	ORdomaing095.t1	NA	Complete	8	382	NT_176563.1
BiOr155	ORdomaing096.t1	NA	Complete	9	389	NT_176563.1
BiOr153	ORdomaing098.t1	NA	Missing	9	336	NT_176563.1
BiOr42	ORdomaing165.t1	NA	Complete	3	249	NT_176781.1
BiOr115	ORdomaing220.t1	NA	Missing	3	222	NT_177066.1
BiOr63	ORdomaing270.t1	NA	Complete	4	354	NT_177768.1
BiOr142	ORdomaing303.t1	NA	C	4	232	NT_179142.1
BiOr148	XM_003484434.4	XP_003484482.1	Complete	9	391	NT_176430.1
BiOr1A	XM_003484521.4	XP_003484569.1	Complete	5	404	NT_176436.1
BiOr2	XM_003484522.4	XP_003484570.3	Complete	5	432	NT_176436.1
BiOr9	XM_003484526.3	XP_003484574	Complete	5	409	NT_176436.1
BiOr15	XM_003484528.3	XP_003484576	Complete	5	409	NT_176436.1
BiOr17	XM_003484530.3	XP_003484578	Complete	5	403	NT_176436.1
BiOr77	XM_003484782.3	XP_003484830	N	6	427	NT_176439.1
BiOr75	XM_003484784.2	XP_003484832	N	3	228	NT_176439.1
BiOr81	XM_003484785.4	XP_003484833	C	4	296	NT_176439.1
BiOr100	XM_003485111.4	XP_003485159	Complete	5	401	NT_176455.1
BiOr136	XM_003485522.3	XP_003485570	Complete	9	417	NT_176479.1
BiOr112	XM_003486857.4	XP_003486905	Complete	5	438	NT_176554.1
BiOr122	XM_003487244.3	XP_003487292	Complete	6	380	NT_176565.1
BiOr121	XM_003487266.4	XP_003487314	Complete	6	371	NT_176565.1
BiOr128a	XM_003487566.3	XP_003487614	Complete	6	374	NT_176583.1
BiOr36	XM_003489706.2	XP_003489754	Complete	5	411	NT_176781.1
BiOr32	XM_003489711.3	XP_003489759	Complete	5	411	NT_176781.1
BiOr33	XM_003489732.3	XP_003489780	Complete	5	407	NT_176781.1
BiOr37	XM_003489736.3	XP_003489784	Complete	5	405	NT_176781.1
BiOr58	XM_003490495.4	XP_003490543	Complete	4	394	NT_176871.1
BiOr56	XM_003490497.4	XP_003490545	Complete	4	394	NT_176871.1
BiOr52	XM_003490499.4	XP_003490547	Complete	4	394	NT_176871.1
BiOr61	XM_003490524.4	XP_003490572	Complete	4	394	NT_176871.1
BiOr55	XM_003490525.4	XP_003490573	Complete	4	409	NT_176871.1
BiOr53	XM_003490527.4	XP_003490575	Complete	4	394	NT_176871.1
BiOr51	XM_003490528.3	XP_003490576	Complete	4	400	NT_176871.1
BiOr113b	XM_003491368.3	XP_003491416	Complete	7	387	NT_176967.1
BiOr96	XM_003492289.4	XP_003492337	Complete	7	402	NT_177089.1
BiOr114	XM_003493124.4	XP_003493172	Complete	6	390	NT_177388.1
BiOr24	XM_003493136.3	XP_003493184	Complete	5	406	NT_177404.1
BiOr26	XM_003493141.4	XP_003493189	Complete	5	409	NT_177404.1
BiOr116	XM_003493259.4	XP_003493307	Complete	5	400	NT_177487.1
BiOr101	XM_003493540.4	XP_003493588	Complete	5	401	NT_177619.1
BiOr90	XM_003494071.3	XP_003494119	Complete	6	409	NT_177883.1
BiOrco	XM_003494105.4	XP_003494153	Complete	8	479	NT_177947.1
BiOr97	XM_003494159.3	XP_003494207	Complete	6	380	NT_178042.1
BiOr83	XM_003494219.4	XP_003494267	Complete	6	403	NT_178298.1
BiOr82	XM_003494237.4	XP_003494285	Complete	6	409	NT_178298.1
BiOr88	XM_003494241.3	XP_003494289	Complete	6	408	NT_178298.1
BiOr132	XM_003494657.4	XP_003494705	Complete	10	403	NT_179767.1
BiOr117	XM_012382023.3	XP_012237446	Complete	5	400	NT_176559.1
BiOr93	XM_012383339.2	XP_012238762	Complete	6	380	NT_176429.1
BiOr99	XM_012383841.3	XP_012239264	Complete	6	412	NT_176644.1
BiOr43	XM_012385965.3	XP_012241388	Complete	6	410	NT_176781.1
BiOr46	XM_012385967.3	XP_012241390	Complete	6	413	NT_176781.1
BiOr47	XM_012385972.3	XP_012241395	Complete	6	411	NT_176781.1
BiOr45	XM_012385974.3	XP_012241397	Complete	6	410	NT_176781.1
BiOr31	XM_012391211.3	XP_012246634	C	3	325	NT_177404.1
BiOr21	XM_012391213.3	XP_012246636	Complete	5	404	NT_177404.1
BiOr19	XM_012391214.3	XP_012246637	C	3	351	NT_177404.1
BiOr147	XM_012391831.3	XP_012247254	Complete	9	390	NT_177678.1
BiOr140a	XM_012392592.3	XP_012248015	N	6	338	NT_176430.1
BiOr68	XM_012393388.1	XP_012248811	Complete	4	229	NT_179274.1
BiOr105	XM_012393441.3	XP_012248864	C	4	297	NT_179494.1
BiOr3	XM_012394540.3	XP_012249963	Complete	5	404	NT_176436.1
BiOr10	XM_012394581.3	XP_012250004	Complete	10	814	NT_176436.1
BiOr12	XM_012394586.3	XP_012250009	Complete	10	813	NT_176436.1
BiOr1b	XM_012394657.3	XP_012250080	Complete	4	425	NT_176436.1
BiOr8	XM_024364573.2	XP_024220341	Complete	5	401	NT_176436.1
BiOr119	XM_024365683.2	XP_024221451	Complete	6	373	NT_176565.1
BiOr106	XM_024367114.2	XP_024222882	Complete	5	291	NT_176715.1
BiOr109	XM_024367116.2	XP_024222884	Complete	6	375	NT_176715.1
BiOr41	XM_024367830.2	XP_024223598	Complete	5	413	NT_176781.1
BiOr35	XM_024367831.2	XP_024223599	Complete	5	410	NT_176781.1
BiOr34	XM_024367832.2	XP_024223600	Complete	5	406	NT_176781.1
BiOr40	XM_024367833.2	XP_024223601	Complete	5	409	NT_176781.1
BiOr38	XM_024367836.2	XP_024223604	Complete	5	454	NT_176781.1
BiOr158	XM_024367975.2	XP_024223743	N	8	341	NT_176796.1
BiOr127	XM_024368439.2	XP_024224207	Complete	6	377	NT_176861.1
BiOr54	XM_024368471.2	XP_024224239	Complete	4	394	NT_176871.1
BiOr102	XM_024370729.2	XP_024226497	Complete	4	431	NT_177333.1
BiOr30	XM_024370851.2	XP_024226619	N	4	445	NT_177404.1
BiOr25	XM_024370855.2	XP_024226623	Missing	1	268	NT_177404.1
BiOr20	XM_024370857.2	XP_024226625	Complete	5	406	NT_177404.1
BiOr87	XM_024371796.2	XP_024227564	Complete	5	418	NT_178298.1
BiOr89	XM_024371797.2	XP_024227565	Complete	6	417	NT_178298.1
BiOr144	XM_024372057.2	XP_024227825	Complete	8	334	NT_179142.1
BiOr135	XM_024372317.2	XP_024228085	N	7	276	NT_176479.1
BiOr140b	XM_024372366.2	XP_024228134	N		360	NT_176430.1
BiOr143	XM_024372396.2	XP_024228164	C	5	249	NT_176430.1
BiOr146	XM_024372417.2	XP_024228185	Complete	9	390	NT_176430.1
BiOr159	XM_024372467.2	XP_024228235	Complete	8	335	NT_176494.1
BiOr6	XM_033318492.1	XP_033174383	Complete	5	399	NT_176436.1
BiOr7	XM_033318496.1	XP_033174387	Complete	5	407	NT_176436.1
BiOr16	XM_033318505.1	XP_033174396	Complete	5	405	NT_176436.1
BiOr5	XM_033318543.1	XP_033174434	Complete	5	398	NT_176436.1
BiOr4	XM_033318547.1	XP_033174438	C	1	266	NT_176436.1
BiOr157	XM_033318783.1	XP_033174674	Complete	8	424	NT_176533.1
BiOr150	XM_033319274.1	XP_033175165	Missing	4	216	NT_176563.1
BiOr152	XM_033319282.1	XP_033175173	Missing	5	264	NT_176563.1
BiOr123	XM_033319316.1	XP_033175207	Complete	6	374	NT_176565.1
BiOr120	XM_033319317.1	XP_033175208	Missing	5	329	NT_176565.1
BiOr104	XM_033319544.1	XP_033175435	N	4	217	NT_176583.1
BiOr128b	XM_033319545.1	XP_033175436	Complete	6	365	NT_176583.1
BiOr70	XM_033319568.1	XP_033175459	Complete	5	371	NT_176585.1
BiOr72	XM_033319572.1	XP_033175463	Complete	3	264	NT_176585.1
BiOr73	XM_033319573.1	XP_033175464	Complete	5	440	NT_176585.1
BiOr71	XM_033319574.1	XP_033175465	Complete	5	389	NT_176585.1
BiOr69	XM_033319575.1	XP_033175466	N	3	257	NT_176585.1
BiOr64	XM_033319576.1	XP_033175467.1_split1	N	5	570	NT_176585.1
BiOr78	XM_033320053.1	XP_033175944	Complete	5	442	NT_176439.1
BiOr107	XM_033320369.1	XP_033176260	Complete	6	376	NT_176715.1
BiOr108	XM_033320370.1	XP_033176261	Complete	5	378	NT_176715.1
BiOr74	XM_033320374.1	XP_033176265	Missing	4	379	NT_176715.1
BiOr98	XM_033320481.1	XP_033176372	Complete	5	332	NT_176429.1
BiOr76	XM_033320491.1	XP_033176382	Complete	7	571	NT_176439.1
BiOr129	XM_033320693.1	XP_033176584	N	6	318	NT_176741.1
BiOr160	XM_033320855.1	XP_033176746	N	10	387	NT_176780.1
BiOr44	XM_033320859.1	XP_033176750	Complete	6	431	NT_176781.1
BiOr39	XM_033320865.1	XP_033176756	Complete	5	435	NT_176781.1
BiOr124	XM_033321057.1	XP_033176948	Complete	5	393	NT_176808.1
BiOr125	XM_033321058.1	XP_033176949	Complete	4	330	NT_176808.1
BiOr111	XM_033321213.1	XP_033177104	N	2	195	NT_176446.1
BiOr126	XM_033321399.1	XP_033177290	N	6	345	NT_176861.1
BiOr161	XM_033321411.1	XP_033177302.1	N	6	351	NT_176861.1
BiOr49	XM_033321455.1	XP_033177346	Complete	4	394	NT_176871.1
BiOr48	XM_033321456.1	XP_033177347	Complete	4	394	NT_176871.1
BiOr50	XM_033321460.1	XP_033177351	Complete	4	394	NT_176871.1
BiOr59	XM_033321461.1	XP_033177352	Complete	4	394	NT_176871.1
BiOr130	XM_033321808.1	XP_033177699	Complete	8	341	NT_176917.1
BiOr113a	XM_033322006.1	XP_033177897	Complete	7	409	NT_176967.1
BiOr95	XM_033322799.1	XP_033178690	Complete	6	402	NT_177089.1
BiOr92	XM_033322800.1	XP_033178691	Complete	7	391	NT_177089.1
BiOr94	XM_033322801.1	XP_033178692	Complete	4	297	NT_177089.1
BiOr91	XM_033322802.1	XP_033178693	Complete	5	356	NT_177089.1
BiOr103	XM_033323332.1	XP_033179223	N	3	227	NT_177333.1
BiOr118	XM_033323392.1	XP_033179283	C	4	313	NT_176463.1
BiOr18	XM_033323427.1	XP_033179318	Complete	5	338	NT_177404.1
BiOr23	XM_033323428.1	XP_033179319	C	2	304	NT_177404.1
BiOr22	XM_033323429.1	XP_033179320	Missing	1	267	NT_177404.1
BiOr27	XM_033323430.1	XP_033179321	Missing	1	268	NT_177404.1
BiOr28	XM_033323431.1	XP_033179322	Missing	2	305	NT_177404.1
BiOr62	XM_033323956.1	XP_033179847	C	2	243	NT_177768.1
BiOr65	XM_033323958.1	XP_033179849	NC	3	271	NT_177768.1
BiOr131	XM_033324223.1	XP_033180114	Complete	8	333	NT_178194.1
BiOr134	XM_033324224.1	XP_033180115	C	6	273	NT_178194.1
BiOr133	XM_033324225.1	XP_033180116	Complete	10	403	NT_178194.1
BiOr84	XM_033324236.1	XP_033180127	N	11	690	NT_178298.1
BiOr162	XM_033324491.1	XP_033180382	Complete	9	408	NT_179767.1
BiOr151	XM_033324552.1	XP_033180443	Missing	3	262	NT_180231.1
BiOr137	XM_033324681.1	XP_033180572	Complete	9	396	NT_176479.1
BiOr139a	XM_033324687.1	XP_033180578	Complete	9	357	NT_176479.1
BiOr139b	XM_033324689.1	XP_033180580	Complete	9	320	NT_176479.1
BiOr139c	XM_033324691.1	XP_033180582	N	8	281	NT_176479.1
BiOr138	XM_033324692.1	XP_033180583	Complete	9	392	NT_176479.1
BiOr141	XM_033324704.1	XP_033180595	Missing	5	263	NT_176430.1
BiOr145	XM_033324723.1	XP_033180614	Missing	5	238	NT_176430.1
BiOr110	XM_033324927.1	XP_033180818	Complete	5	407	NT_176499.1
BiOr149	XM_033324859.1	XP_033180750.1	Missing	5	269	NT_176432.1
BiOr163	XM_024370853.2	XP_024226621.1	Complete	4	414	NT_177404.1

## Sheet: Bimp_Grs
Name	XM	XP	Domain ID	Incomplete Domain	Exons	Length (AA)	Scaffold	Notes
BiGr1	XM_024370520.2	XP_024226288	pfam08395; pfam06151	Complete	12	484	NT_177233.1	two additional isoforms; XM_033323126.1, XM_033323125.1
BiGr11	XM_012384237.3	XP_012239660	pfam08395	Complete	3	426	NT_176439.1
BiGr12	XM_024370163.2	XP_024225931	pfam08395	Complete	7	451	NT_177089.1
BiGr13	XM_033321776.1	XP_033177667	NA	Missing	3	310	NT_176910.1
BiGr14	XM_024365199.2	XP_024220967	NA	Missing	1	206	NT_176550.1
BiGr15	XM_033318941.1	XP_033174832	NA	Missing	2	306	NT_176550.1
BiGr16	XM_033324553.1	XP_033180444	pfam08395	Complete	2	434	NT_180320.1
BiGr17	Bimp7tmg006.t1	NA	NA	Missing	6	316	NT_176550.1
BiGr18	XM_024365202.2	XP_024220970	pfam08395; pfam06151	Complete	3	402	NT_176550.1
BiGr19	XM_024370162.2	XP_024225930	pfam08395	Complete	7	389	NT_177089.1
BiGr2	XM_024370525.2	XP_024226293	pfam06151	Complete	9	467	NT_177233.1
BiGr20	XM_033322803.1	XP_033178694	pfam08395	N	5	260	NT_177089.1
BiGr21	XM_024370155.2	XP_024225923	pfam08395	Complete	7	448	NT_177089.1
BiGr22	Bimp7tmg028.t1	NA	NA	Missing	1	105	NT_177916.1	No transcripts
BiGr3	XM_033318956.1	XP_033174847	pfam08395	Complete	6	441	NT_176551.1	isoform: XM_033318956
BiGr4	XM_033324072.1	XP_033179963	pfam08395	N	3	85	NT_177864.1
BiGr5	Bimp7tmg017.t1	NA	pfam08395	Complete	7	427	NT_177002.1
BiGr6	XM_003490818.3	XP_003490866	pfam08395	Complete	6	460	NT_176897.1
BiGr7	XM_003492302.4	XP_003492350	pfam08395	Complete	7	423	NT_177089.1
BiGr8	Bimp7tmg002.t1	NA	pfam08395	Complete	3	392	NT_176517.1
BiGr9	XM_024364459.2	XP_024220227	NA	Missing	1	271	NT_176517.1	No stop codon - maybe on next scaffold

## Sheet: Bimp_Irs
Name	XM	XP	Incomplete Domain (Lig chan)	Incomplete Domain (Periplasmic Binding Protein)	Exons	Length (AA)	Scaffold	Notes
BiIr25a1	XM_012386083.3	XP_012241506.1	Complete	Complete	5	923	NT_176796.1
BiIr25a2	XM_012386051.3	XP_012241474.2	Missing	Complete	4	476	NT_176796.1
BiIr26	XM_003486352.4	XP_003486400.1	Complete	Complete	3	1348	NT_176526.1
BiIr8a	XM_003491723.4	XP_003491771.1	Missing	Complete	16	894	NT_177040.1
BiIr93a	XM_033319406.1	XP_033175297.1	Complete	Complete	15	866	NT_176570.1
BiIr329	XM_024365417.2	XP_024221185.1	Complete	C	11	643	NT_176554.1
BiIr330	XM_033324537.1	XP_033180428.1	Complete	C	8	610	NT_179893.1
BiIr331	XM_024372132.2	XP_024227900.1	Complete	C	8	659	NT_179893.1
BiIr75ua	XM_024367752.2	XP_024223520.1	Complete	C	9	734	NT_176780.1	isoform
BiIr75ub	XM_033320820.1	XP_033176711.1	Complete	C	9	766	NT_176780.1	isoform
BiIr75f1	XM_033321247.1	XP_033177138.1	Missing	C	10	651	NT_176837.1
BiIr75f2	XM_024368358.2	XP_024224126.2	Missing	Missing	7	1145	NT_176837.1
BiIr339	XM_024368458.2	XP_024224226.1	Missing	Missing	1	623	NT_176871.1
BiIr336	XM_033321846.1	XP_033177737.1	Missing	C	1	582	NT_176936.1
BiIr76a	XM_024371498.2	XP_024227266.1	Complete	C	9	547	NT_177755.1	isoform
BiIr76b	XM_024371501.2	XP_024227269.1	Complete	C	9	519	NT_177755.1	isoform
BiIr337	XM_024368555.2	XP_024224323.2	Missing	Missing	4	626	NT_176882.1
BiIr68a	XM_012394239.3	XP_012249662.2	Complete	C	9	693	NT_176499.1
BiIr332	XM_012386630.3	XP_012242053.1	Missing	Missing	7	463	NT_176825.1
BiIr333	XM_012386634.3	XP_012242057.2	Complete	C	6	392	NT_176825.1
BiIr335	XM_012388272.3	XP_012243695.1	Missing	Missing	1	710	NT_176967.1
BiIr338	XM_024372615.2	XP_024228383.2	Missing	Missing	2	446	NT_176502.1
BiIr328	XM_012390471.3	XP_012245894.2	Complete	NC	9	808	NT_177196.1
BiIr218	XM_024366278.2	XP_024222046.1	Missing	C	12	619	NT_176627.1
BiIr334a	XM_033322008.1	XP_033177899.1	Missing	Missing	4	693	NT_176967.1	isoform
BiIr334b	XM_024369305.2	XP_024225073.1	Missing	Missing	4	707	NT_176967.1	isoform
