# Supplementary material for: Expression analyses of chemosensory genes provide insights into evolution of gustatory receptor genes in the bumble bee Bombus impatiens
Source: BMC Genomics. 2025 Jul 1;26:575. doi: 10.1186/s12864-025-11710-x (PMC12211280; doi:10.1186/s12864-025-11710-x)
Supplement: Supplementary file 4 — Supplementary Material 4 [file 12864_2025_11710_MOESM4_ESM.csv]

	baseMean	log2FoldChange	lfcSE	stat	pvalue	padj	contrast	GeneID
28263	110.2408563	5.040584963	0.686889857	7.338272526	2.16368258844805e-13	6.68658913296325e-12	Antennae vs. Mouthparts	BiGr8
28509	39.96811659	10.23834808	1.289061792	7.942480446	1.98177605523237e-15	7.71224499877972e-14	Antennae vs. Mouthparts	BiOr156
28510	15.60928646	8.31615071	1.49214716	5.573277845	2.49990384493529e-08	3.75733272298596e-07	Antennae vs. Mouthparts	BiOr155
28511	71.63749956	3.763433756	0.589034788	6.389153638	1.66806401778943e-10	3.46753307870688e-09	Antennae vs. Mouthparts	BiOr153
28514	87.73721586	3.226194346	0.624745296	5.164015427	2.4170776241004e-07	3.12839677260385e-06	Antennae vs. Mouthparts	BiOr63
28515	64.96949826	10.8806269	3.458466168	3.146084527	0.001654722	0.008837927	Antennae vs. Mouthparts	BiOr142
28764	222.6572417	9.944045395	0.826518986	12.0312365	2.43486562385687e-33	6.11786453924733e-31	Antennae vs. Mouthparts	BiOr148
28799	140.3429879	6.207642434	1.220785614	5.084957066	3.67709239482618e-07	4.58466385106806e-06	Antennae vs. Mouthparts	BiOr2
28800	92.2298319	11.01255631	1.860131945	5.920309224	3.21336852932334e-09	5.60182706816278e-08	Antennae vs. Mouthparts	BiOr9
28801	156.0801273	12.17644023	1.338746609	9.095403233	9.42361289975967e-20	5.70251926154043e-18	Antennae vs. Mouthparts	BiOr15
28802	60.30982766	10.76829243	1.293137331	8.327261286	8.27340073948643e-17	3.63589223372563e-15	Antennae vs. Mouthparts	BiOr17
28931	71.52929471	11.11061505	2.874862745	3.864746263	0.000111205	0.000833531	Antennae vs. Mouthparts	BiOr77
28933	236.0646334	7.233482721	0.770836061	9.383944372	6.35498152300959e-21	4.27039979319447e-19	Antennae vs. Mouthparts	BiOr81
29319	227.4513428	2.606101545	0.5137635	5.072570443	3.9247777610024e-07	4.86201300768122e-06	Antennae vs. Mouthparts	BiOr136
30043	85.55649527	2.396756371	0.530107669	4.521263343	6.14716576759626e-06	6.17816886451109e-05	Antennae vs. Mouthparts	BiOr112
30244	102.4533927	11.69951288	1.308118155	8.943773801	3.76101942163477e-19	2.12048109635389e-17	Antennae vs. Mouthparts	BiOr122
30253	172.1819327	10.67498171	1.078438192	9.89855681	4.22325227896615e-23	3.61572961779931e-21	Antennae vs. Mouthparts	BiOr121
31570	30.65771145	9.507154964	1.280479101	7.424685776	1.13047969590873e-13	3.62946786814253e-12	Antennae vs. Mouthparts	BiOr36
31588	22.66877913	9.194824645	2.260434309	4.067724777	4.7474406035034e-05	0.000395039	Antennae vs. Mouthparts	BiOr37
31984	130.0501211	6.839721146	0.656705877	10.41519711	2.11359306948579e-25	2.22080988155607e-23	Antennae vs. Mouthparts	BiOr58
31985	80.07207114	5.972629903	0.860655524	6.93962885	3.93131410614436e-12	1.02569138688073e-10	Antennae vs. Mouthparts	BiOr56
31995	253.3243262	1.017705324	0.228818281	4.44765741	8.6811839142961e-06	8.44588583177057e-05	Antennae vs. Mouthparts	BiOr51
32137	35.92923654	-3.577452103	1.298756271	-2.754521523	0.005877802	0.025558932	Antennae vs. Mouthparts	BiGr6
32871	196.7331666	6.914867618	0.619732281	11.1578303	6.55723683747247e-29	9.59348650221605e-27	Antennae vs. Mouthparts	BiOr96
33256	82.55669948	5.178120685	0.476743674	10.86143553	1.75961079924642e-27	2.28512153007754e-25	Antennae vs. Mouthparts	BiOr114
33258	78.96178139	11.11553486	2.778387452	4.000714463	6.31515231925694e-05	0.000509566	Antennae vs. Mouthparts	BiOr24
33259	75.43424067	8.33706947	0.988157834	8.436981604	3.25637692672895e-17	1.49353986187036e-15	Antennae vs. Mouthparts	BiOr26
33319	17.76038289	8.365933872	1.26380902	6.619618738	3.60126476756926e-11	8.25861471896141e-10	Antennae vs. Mouthparts	BiOr116
33453	73.69766016	10.83626085	1.440546806	7.522324722	5.3810732360534e-14	1.79752729659842e-12	Antennae vs. Mouthparts	BiOr101
33707	230.9424652	11.83930065	1.785023732	6.632573247	3.29884544755266e-11	7.62561113656272e-10	Antennae vs. Mouthparts	BiOr90
33726	4490.150092	11.78195531	1.306639304	9.016991356	1.9332566829715e-19	1.11722903708923e-17	Antennae vs. Mouthparts	BiOrco
33738	249.0429796	7.685675395	1.001333526	7.675439995	1.64851811024886e-14	5.97290668283897e-13	Antennae vs. Mouthparts	BiOr97
33764	220.4789812	9.279281284	0.824135927	11.25940635	2.08156197925904e-29	3.25117477787513e-27	Antennae vs. Mouthparts	BiOr82
33765	59.79772449	7.579476896	1.000525322	7.575497323	3.577544881017e-14	1.23800190822738e-12	Antennae vs. Mouthparts	BiOr88
33921	73.25361327	3.619777288	0.694400232	5.212811176	1.86000198036491e-07	2.4681863248057e-06	Antennae vs. Mouthparts	BiOr132
34780	61.25845009	5.54575037	0.769824146	7.203918456	5.85063632515581e-13	1.70761754156947e-11	Antennae vs. Mouthparts	BiOr117
35523	53.14336848	10.73559249	1.439039812	7.460247033	8.63604098327034e-14	2.8205850706111e-12	Antennae vs. Mouthparts	BiOr93
35833	290.889187	1.47415961	0.305194413	4.830231317	1.36374525272465e-06	1.5559889073042e-05	Antennae vs. Mouthparts	BiOr99
37082	71.82969933	10.82686739	1.329565194	8.143163972	3.85080200429179e-16	1.60099171099297e-14	Antennae vs. Mouthparts	BiOr43
37087	14.31104726	8.478213745	1.478887545	5.732831936	9.87674883647634e-09	1.58665536663562e-07	Antennae vs. Mouthparts	BiOr47
37089	56.3110165	10.79045991	1.353053164	7.974897213	1.52507690601961e-15	5.97519962026259e-14	Antennae vs. Mouthparts	BiOr45
37137	1549.819077	0.61324255	0.196506851	3.120718419	0.001804105	0.009465202	Antennae vs. Mouthparts	BiIr25a1
37439	63.30895391	1.166759688	0.395483469	2.950211017	0.00317557	0.015293014	Antennae vs. Mouthparts	BiIr332
39859	386.3712562	11.72311498	1.20086773	9.762203348	1.63562392585638e-22	1.29483159829096e-20	Antennae vs. Mouthparts	BiOr21
39860	55.1247689	10.69210123	1.330975331	8.033282796	9.48985857770609e-16	3.7952866934646e-14	Antennae vs. Mouthparts	BiOr19
40193	213.8438223	12.71899762	3.979127851	3.196428488	0.001391403	0.007543076	Antennae vs. Mouthparts	BiOr147
40947	52.6570055	6.821753833	2.059258997	3.312722606	0.000923926	0.005350067	Antennae vs. Mouthparts	BiOr68
40971	91.83660117	2.546361044	0.371260969	6.858682327	6.94985905969028e-12	1.74243971826248e-10	Antennae vs. Mouthparts	BiOr105
41381	15.94278365	3.264832903	1.200136427	2.720384809	0.006520599	0.027871701	Antennae vs. Mouthparts	BiIr68a
41559	112.2775547	11.35600984	1.633010382	6.954034074	3.54985809164598e-12	9.34607285267523e-11	Antennae vs. Mouthparts	BiOr3
41586	82.25334548	9.08693979	1.152688216	7.883259035	3.18950915463709e-15	1.22067373540714e-13	Antennae vs. Mouthparts	BiOr10
41589	246.5222837	9.66592557	1.190384959	8.119999748	4.66184648982369e-16	1.91069580600646e-14	Antennae vs. Mouthparts	BiOr12
41848	31.95422919	2.8485339	0.755574015	3.770026291	0.00016323	0.001168907	Antennae vs. Mouthparts	BiGr9
41911	37.8569184	9.947481892	2.932163003	3.392540552	0.000692477	0.004140531	Antennae vs. Mouthparts	BiOr8
42503	68.88714246	8.247028425	0.951899999	8.663755051	4.56473642713254e-18	2.25466767627341e-16	Antennae vs. Mouthparts	BiOr119
43361	72.03921106	6.164407018	0.7260246	8.490631056	2.05518047412218e-17	9.61691332789644e-16	Antennae vs. Mouthparts	BiOr106
43363	198.2135181	6.336530372	0.630032262	10.05746968	8.51589345310745e-24	7.81164258182666e-22	Antennae vs. Mouthparts	BiOr109
43781	37.49289479	10.0255919	1.356685667	7.389767689	1.47085566576932e-13	4.65757528355117e-12	Antennae vs. Mouthparts	BiOr35
43782	67.14214856	10.96998328	2.608555363	4.205386412	2.60636465358869e-05	0.000228123	Antennae vs. Mouthparts	BiOr34
43783	161.0165484	10.2613142	1.642429472	6.247643735	4.16690773380814e-10	8.21862108999223e-09	Antennae vs. Mouthparts	BiOr40
43860	579.5217481	6.206410727	0.331221465	18.73794843	2.42810550210711e-78	2.55127667212309e-75	Antennae vs. Mouthparts	BiOr158
44074	202.0121313	1.638504521	0.382089951	4.288269078	1.80070874083982e-05	0.000162471	Antennae vs. Mouthparts	BiIr75f2
44112	123.332808	1.532284941	0.456593343	3.355907317	0.000791051	0.004660023	Antennae vs. Mouthparts	BiOr127
44123	48.27728472	2.988677095	0.513048372	5.82533199	5.69991760227898e-09	9.57804982795843e-08	Antennae vs. Mouthparts	BiIr339
44129	113.9119451	7.795506059	2.057245727	3.789292624	0.000151077	0.001091342	Antennae vs. Mouthparts	BiOr54
45386	31.28464737	5.378683102	0.918881868	5.853508801	4.81308772281539e-09	8.16882054336274e-08	Antennae vs. Mouthparts	BiOr102
45472	57.19603011	10.48606814	2.592796725	4.044307846	5.2477928105017e-05	0.00043017	Antennae vs. Mouthparts	BiOr30
45473	41.33372959	4.662497893	0.867497514	5.374652742	7.67304153441164e-08	1.0802072357458e-06	Antennae vs. Mouthparts	BiOr163
45475	25.89399906	9.424923937	3.619381455	2.604015094	0.00921387	0.036798171	Antennae vs. Mouthparts	BiOr25
45476	89.51988042	10.74672446	1.23739843	8.684934614	3.78960304631036e-18	1.87983828365902e-16	Antennae vs. Mouthparts	BiOr20
45999	213.946199	12.60335585	1.297623566	9.712644088	2.6633675840392e-22	2.07994611731926e-20	Antennae vs. Mouthparts	BiOr87
46143	189.8602661	8.669436552	1.23044164	7.045792561	1.84408808889015e-12	5.11126382047779e-11	Antennae vs. Mouthparts	BiOr144
46195	63.43985582	-3.699826833	0.531575927	-6.960109827	3.40007568444669e-12	9.05485593567623e-11	Antennae vs. Mouthparts	BiIr331
46300	90.62923011	6.133443072	1.243802118	4.931204878	8.17239645651841e-07	9.69779858772482e-06	Antennae vs. Mouthparts	BiOr135
46361	161.843282	12.33465069	1.776697562	6.942459401	3.8533171380984e-12	1.00990112204402e-10	Antennae vs. Mouthparts	BiOr146
46392	102.0077206	7.39943441	0.878741092	8.420494357	3.74898980561601e-17	1.70593795957913e-15	Antennae vs. Mouthparts	BiOr159
46482	208.7051712	-2.591151865	0.401368498	-6.455792815	1.07653807411113e-10	2.31275595921494e-09	Antennae vs. Mouthparts	BiIr338
46690	51.19037607	10.29711474	3.358565648	3.065926297	0.002169968	0.011073064	Antennae vs. Mouthparts	BiOr6
46694	38.10948375	9.990172882	1.25045183	7.989250477	1.35761611466303e-15	5.33718607254262e-14	Antennae vs. Mouthparts	BiOr7
46703	35.88389382	9.872663449	1.418957811	6.957686391	3.45906147007059e-12	9.15589948389294e-11	Antennae vs. Mouthparts	BiOr16
46741	106.4889811	11.53290894	2.256053907	5.111982876	3.18794731630996e-07	4.04016393442001e-06	Antennae vs. Mouthparts	BiOr5
46745	37.71531629	9.807530239	2.749095441	3.567548108	0.000360337	0.002339763	Antennae vs. Mouthparts	BiOr4
46981	186.2367093	12.46177096	1.951268767	6.386496402	1.69729425460656e-10	3.52196175848162e-09	Antennae vs. Mouthparts	BiOr157
47480	22.41317561	2.776184889	0.699848409	3.966837464	7.28326247736301e-05	0.000576655	Antennae vs. Mouthparts	BiOr152
47514	100.3482399	11.54811597	1.309492546	8.818771827	1.15721981269952e-18	6.05210253175612e-17	Antennae vs. Mouthparts	BiOr123
47515	66.06484218	10.67949987	1.351354585	7.902810995	2.72682905660375e-15	1.05055634120754e-13	Antennae vs. Mouthparts	BiOr120
47742	20.91957681	9.253880259	1.336931312	6.921732009	4.46154682434556e-12	1.14847568364779e-10	Antennae vs. Mouthparts	BiOr104
47766	281.9137598	10.75686555	1.461066923	7.362335957	1.8071944459131e-13	5.67596559941945e-12	Antennae vs. Mouthparts	BiOr70
47770	22.8476359	9.53877293	1.478264683	6.452682687	1.09887290445775e-10	2.35635863260161e-09	Antennae vs. Mouthparts	BiOr72
47771	17.29718471	9.355076771	1.737484543	5.384264746	7.27413724776879e-08	1.02655040671199e-06	Antennae vs. Mouthparts	BiOr73
47772	27.34401795	7.613520793	2.170106711	3.508362401	0.000450874	0.002868028	Antennae vs. Mouthparts	BiOr71
47773	70.26001316	9.699681576	1.95564096	4.959847833	7.05484198348855e-07	8.40617150981038e-06	Antennae vs. Mouthparts	BiOr69
47774	141.6355905	11.90670948	1.629586929	7.306581357	2.74024614181817e-13	8.35666620241013e-12	Antennae vs. Mouthparts	BiOr64
48251	247.1145512	7.357031971	0.587772416	12.51680373	6.04195815520775e-36	1.79058852199721e-33	Antennae vs. Mouthparts	BiOr78
48567	133.3830445	7.619124131	0.80467115	9.468618493	2.83569130669453e-21	1.97439277848045e-19	Antennae vs. Mouthparts	BiOr107
48568	66.15247343	8.974247651	1.386111258	6.474406435	9.51853712576259e-11	2.06407602438206e-09	Antennae vs. Mouthparts	BiOr108
48572	13.32791035	2.68320931	1.019021022	2.63312459	0.008460331	0.034106907	Antennae vs. Mouthparts	BiOr74
48679	87.55942862	3.934737481	0.60290909	6.526253374	6.7435208144546e-11	1.49027941823071e-09	Antennae vs. Mouthparts	BiOr98
48689	90.3552877	11.2017746	1.268958229	8.827536121	1.07006820748528e-18	5.67991871921166e-17	Antennae vs. Mouthparts	BiOr76
49053	132.489927	2.29818473	0.388039098	5.922559715	3.16968650615413e-09	5.54239586053395e-08	Antennae vs. Mouthparts	BiOr160
49057	57.29222358	8.764807239	1.158353529	7.566608138	3.83095291930122e-14	1.31780219765725e-12	Antennae vs. Mouthparts	BiOr44
49063	52.71194214	10.42303158	1.888560567	5.519034845	3.40866606203751e-08	4.9870078917759e-07	Antennae vs. Mouthparts	BiOr39
49255	51.88046537	4.515205529	0.778740832	5.798084991	6.7076457591702e-09	1.1154959666833e-07	Antennae vs. Mouthparts	BiOr124
49445	136.6997285	2.899314147	0.655011655	4.426355047	9.58387317871699e-06	9.23856598829115e-05	Antennae vs. Mouthparts	BiIr75f1
49653	74.81574419	5.133159499	0.762223466	6.734454825	1.64545715713279e-11	3.92127707673007e-10	Antennae vs. Mouthparts	BiOr49
49654	101.2130074	5.136769917	0.726199864	7.073493362	1.51081153142022e-12	4.25901455613535e-11	Antennae vs. Mouthparts	BiOr48
49658	141.9478388	5.042607191	0.715632782	7.046361367	1.83656923539466e-12	5.10266039007007e-11	Antennae vs. Mouthparts	BiOr50
49659	122.1607449	5.012065118	0.423743431	11.82806565	2.79508791918995e-32	5.98252336481434e-30	Antennae vs. Mouthparts	BiOr59
49974	19.73365364	2.730697806	0.748258253	3.649405529	0.000262848	0.001771426	Antennae vs. Mouthparts	BiGr13
50006	429.3919392	1.852009929	0.36540615	5.068360047	4.01257853164781e-07	4.96014787901448e-06	Antennae vs. Mouthparts	BiOr130
50204	10.3011328	7.98944056	1.883261105	4.242343529	2.21197756677676e-05	0.000195758	Antennae vs. Mouthparts	BiOr113a
50997	114.6320901	11.14249443	1.319497647	8.444497381	3.05356412087939e-17	1.40609936689737e-15	Antennae vs. Mouthparts	BiOr95
50999	30.75757314	9.915461718	1.453454016	6.821998912	8.97823470649793e-12	2.20319398593849e-10	Antennae vs. Mouthparts	BiOr94
51000	60.94068109	7.946524217	2.72464413	2.916536559	0.003539412	0.016656567	Antennae vs. Mouthparts	BiOr91
51001	5.92896706	-6.375310398	2.034170908	-3.134107549	0.001723777	0.009114094	Antennae vs. Mouthparts	BiGr20
51530	10.681171	8.180577094	3.235745024	2.528189655	0.01146524	0.043908816	Antennae vs. Mouthparts	BiOr103
51590	29.10202481	10.09858792	1.429005564	7.066863965	1.58474164410926e-12	4.45655569893304e-11	Antennae vs. Mouthparts	BiOr118
51625	44.30739458	10.34972721	3.371257616	3.069990012	0.002140659	0.010952519	Antennae vs. Mouthparts	BiOr18
51626	49.98156221	10.42280558	2.633335854	3.958023647	7.55724774354235e-05	0.000595119	Antennae vs. Mouthparts	BiOr23
51627	49.62833836	10.10908845	1.424200996	7.098077087	1.26504622011407e-12	3.61915945843525e-11	Antennae vs. Mouthparts	BiOr22
51629	20.72725327	5.653898775	1.17652646	4.805585735	1.54299097747278e-06	1.74329322752986e-05	Antennae vs. Mouthparts	BiOr28
52154	107.8371226	2.580571566	0.799827971	3.22640825	0.001253544	0.006912435	Antennae vs. Mouthparts	BiOr62
52156	28.32174243	9.721417219	2.402146923	4.046970285	5.18848247749147e-05	0.000425913	Antennae vs. Mouthparts	BiOr65
52270	71.11724956	1.193122516	0.344013653	3.468241758	0.000523876	0.003258876	Antennae vs. Mouthparts	BiGr4
52421	65.77041522	3.947284267	0.62122371	6.354046379	2.09723557146572e-10	4.29784552039022e-09	Antennae vs. Mouthparts	BiOr131
52422	157.1265492	7.780689241	1.459057392	5.332682102	9.67726421550028e-08	1.34434879570616e-06	Antennae vs. Mouthparts	BiOr134
52423	138.2826887	7.792921579	0.895100445	8.706197859	3.14238101617005e-18	1.5655017148661e-16	Antennae vs. Mouthparts	BiOr133
52434	356.3687624	11.45155407	2.633104287	4.349069698	1.36716259589394e-05	0.000127125	Antennae vs. Mouthparts	BiOr84
52735	279.0018872	-2.094053233	0.584866418	-3.580395746	0.000343074	0.002244059	Antennae vs. Mouthparts	BiIr330
52750	17.89119838	2.926599851	0.959231945	3.050982472	0.002280939	0.01154251	Antennae vs. Mouthparts	BiOr151
52751	35.02974765	2.735006862	0.72918636	3.750765254	0.000176296	0.001247017	Antennae vs. Mouthparts	BiGr16
52879	89.10688282	6.605896539	0.912240451	7.241398395	4.44081794803754e-13	1.31945948183593e-11	Antennae vs. Mouthparts	BiOr137
52890	198.5281203	8.711888977	0.771250697	11.29579398	1.37654356977884e-29	2.20973480270887e-27	Antennae vs. Mouthparts	BiOr138
52902	103.5456645	8.552987906	1.524283277	5.611153804	2.00982032979534e-08	3.09314292566905e-07	Antennae vs. Mouthparts	BiOr141
52921	27.78612965	7.937955263	1.270292105	6.248921199	4.13297357036393e-10	8.16562538910536e-09	Antennae vs. Mouthparts	BiOr145
53057	31.28327334	5.668686546	1.206709893	4.697638248	2.63187038653173e-06	2.83760801562814e-05	Antennae vs. Mouthparts	BiOr149
53125	34.84946947	4.792610604	1.041051149	4.60362645	4.15196904574288e-06	4.25836649159552e-05	Antennae vs. Mouthparts	BiOr110
197835	110.2408563	4.59884001	0.677152157	6.791442602	1.1101775299745e-11	1.31584295080088e-10	Antennae vs. Fatbody	BiGr8
197836	11.76034024	3.121152574	1.021570898	3.055248128	0.002248744	0.007943904	Antennae vs. Fatbody	BiGr17
197838	5.534924224	6.896221266	1.959763367	3.518905079	0.000433332	0.001818735	Antennae vs. Fatbody	BiGr5
198080	198.8944762	12.5623676	4.724200913	2.65915185	0.007833765	0.023636992	Antennae vs. Fatbody	BiOr80
198081	39.96811659	5.181293341	0.623050032	8.316014882	9.09704035681918e-17	1.69876732078571e-15	Antennae vs. Fatbody	BiOr156
198082	15.60928646	2.459815263	0.951211481	2.585981469	0.009710215	0.028377397	Antennae vs. Fatbody	BiOr155
198083	71.63749956	2.428839344	0.573036267	4.238543845	2.2497424958726e-05	0.000122031	Antennae vs. Fatbody	BiOr153
198086	87.73721586	5.627184403	0.673995827	8.34898997	6.88491836230439e-17	1.29564556715738e-15	Antennae vs. Fatbody	BiOr63
198087	64.96949826	10.8717444	3.458466168	3.143516192	0.001669312	0.006130743	Antennae vs. Fatbody	BiOr142
198336	222.6572417	9.347714752	0.712449515	13.12052931	2.51174441387106e-39	1.5962069997679e-37	Antennae vs. Fatbody	BiOr148
198371	140.3429879	12.02219706	1.676597543	7.170592077	7.46741013852366e-13	9.91678602422321e-12	Antennae vs. Fatbody	BiOr2
198372	92.2298319	10.04188547	1.860131945	5.398480201	6.72077830359885e-08	5.24609691633973e-07	Antennae vs. Fatbody	BiOr9
198373	156.0801273	12.16755921	1.338746609	9.088769399	1.00166318614123e-19	2.27681418602664e-18	Antennae vs. Fatbody	BiOr15
198374	60.30982766	8.939906782	1.160587198	7.702916933	1.32994820521908e-14	2.04599636437885e-13	Antennae vs. Fatbody	BiOr17
198503	71.52929471	11.10171632	2.874862745	3.861650906	0.000112623	0.000533958	Antennae vs. Fatbody	BiOr77
198505	236.0646334	12.62084332	1.375486996	9.175545359	4.49294404265711e-20	1.04274100936466e-18	Antennae vs. Fatbody	BiOr81
198891	227.4513428	2.371152104	0.512949429	4.622584546	3.7898826767736e-06	2.32801598839463e-05	Antennae vs. Fatbody	BiOr136
199816	102.4533927	9.281521266	1.015044241	9.143957366	6.02078233024632e-20	1.38672212380512e-18	Antennae vs. Fatbody	BiOr122
199825	172.1819327	12.50594554	1.225602782	10.20391413	1.90439387215932e-24	5.86688650260656e-23	Antennae vs. Fatbody	BiOr121
201142	30.65771145	9.498278086	1.280479101	7.41775331	1.1912371050148e-13	1.70834201827731e-12	Antennae vs. Fatbody	BiOr36
201160	22.66877913	9.185944027	2.260434309	4.063796055	4.82810154411904e-05	0.00024582	Antennae vs. Fatbody	BiOr37
201556	130.0501211	9.817548037	1.151452725	8.526227629	1.51197596103795e-17	2.97445125041793e-16	Antennae vs. Fatbody	BiOr58
201557	80.07207114	10.21102168	1.423391435	7.173727081	7.29830350627217e-13	9.70282672060587e-12	Antennae vs. Fatbody	BiOr56
201558	63.96450819	5.871743703	0.731179201	8.030512484	9.70663372022867e-16	1.64781986148441e-14	Antennae vs. Fatbody	BiOr52
201564	159.2617725	4.343273199	0.445111641	9.757716482	1.70961211633815e-22	4.73773330322204e-21	Antennae vs. Fatbody	BiOr61
201567	253.3243262	4.547529201	0.272061682	16.71506686	1.01805713082926e-62	1.93080897718836e-60	Antennae vs. Fatbody	BiOr51
202168	2.357381346	4.250390237	1.745308978	2.435322508	0.014878522	0.040886461	Antennae vs. Fatbody	BiIr8a
202443	196.7331666	8.288567962	0.714937243	11.59342032	4.4500035089227e-31	1.91674593387729e-29	Antennae vs. Fatbody	BiOr96
202446	57.8610198	3.40093372	0.595915007	5.707078493	1.14931788707323e-08	9.83116315242768e-08	Antennae vs. Fatbody	BiGr7
202828	82.55669948	4.337961852	0.44565377	9.733928312	2.16083293639324e-22	5.92058469118309e-21	Antennae vs. Fatbody	BiOr114
202830	78.96178139	11.10666608	2.778387452	3.9975224	6.40089355549979e-05	0.000318549	Antennae vs. Fatbody	BiOr24
202831	75.43424067	11.15981867	1.354747596	8.237562997	1.75753785417679e-16	3.19356204700567e-15	Antennae vs. Fatbody	BiOr26
202891	17.76038289	2.954992647	0.546704171	5.405103529	6.47709700178382e-08	5.06565743606005e-07	Antennae vs. Fatbody	BiOr116
203025	73.69766016	7.402958462	1.019270634	7.262995927	3.78609338313776e-13	5.1868624700368e-12	Antennae vs. Fatbody	BiOr101
203279	230.9424652	8.544794595	1.413611636	6.044654965	1.49730080683437e-09	1.43216999159618e-08	Antennae vs. Fatbody	BiOr90
203298	4490.150092	16.72865413	1.724191505	9.702317914	2.94725650408457e-22	7.94973321035078e-21	Antennae vs. Fatbody	BiOrco
203310	249.0429796	7.876342284	1.009882142	7.799268804	6.22669037041805e-15	9.86678429714548e-14	Antennae vs. Fatbody	BiOr97
203336	220.4789812	10.86748115	1.170338652	9.285757703	1.60560653452308e-20	3.88224145737872e-19	Antennae vs. Fatbody	BiOr82
203337	59.79772449	10.47553452	1.373297299	7.628016546	2.38392972859293e-14	3.59902226936081e-13	Antennae vs. Fatbody	BiOr88
203493	73.25361327	2.004121204	0.681512501	2.940696173	0.003274756	0.011078312	Antennae vs. Fatbody	BiOr132
204352	61.25845009	4.933353671	0.743159476	6.638351293	3.17211144958092e-11	3.5684048911041e-10	Antennae vs. Fatbody	BiOr117
205095	53.14336848	7.906211679	1.102880362	7.16869386	7.5716659009022e-13	1.00332839197763e-11	Antennae vs. Fatbody	BiOr93
205405	290.889187	1.698676903	0.305830406	5.554310064	2.78710378601699e-08	2.28425832239529e-07	Antennae vs. Fatbody	BiOr99
206654	71.82969933	8.956648544	1.188591639	7.535513669	4.86416234564254e-14	7.19137668104862e-13	Antennae vs. Fatbody	BiOr43
206659	14.31104726	8.469332224	1.478887545	5.726826394	1.0232678765719e-08	8.81506421989334e-08	Antennae vs. Fatbody	BiOr47
206661	56.3110165	10.78157608	1.353053164	7.968331449	1.60831029945582e-15	2.66325653680692e-14	Antennae vs. Fatbody	BiOr45
206709	1549.819077	0.977916064	0.196848586	4.96785923	6.76960746693726e-07	4.65813466177349e-06	Antennae vs. Fatbody	BiIr25a1
207011	63.30895391	2.327300052	0.415608464	5.599741719	2.14671406996756e-08	1.77619736750281e-07	Antennae vs. Fatbody	BiIr332
207013	56.49868884	2.829914671	0.543781532	5.204138982	1.94898109081307e-07	1.44424496216661e-06	Antennae vs. Fatbody	BiIr333
209083	495.1861285	-5.999747218	0.381342585	-15.73322113	8.95378231342731e-56	1.23501147409524e-53	Antennae vs. Fatbody	BiIr328
209431	386.3712562	11.71423799	1.20086773	9.754811203	1.75927714559935e-22	4.86426104630635e-21	Antennae vs. Fatbody	BiOr21
209432	55.1247689	10.68321868	1.330975331	8.026609079	1.00203740351986e-15	1.6963361232809e-14	Antennae vs. Fatbody	BiOr19
209765	213.8438223	12.71015551	3.979127851	3.194206364	0.001402158	0.005230301	Antennae vs. Fatbody	BiOr147
210519	52.6570055	6.791057986	2.05845045	3.299111711	0.000969913	0.003774545	Antennae vs. Fatbody	BiOr68
210543	91.83660117	3.246149786	0.38252947	8.486012289	2.13848840166139e-17	4.16644818930433e-16	Antennae vs. Fatbody	BiOr105
210953	15.94278365	-3.492222512	0.849529814	-4.110770985	3.94340176850107e-05	0.000204464	Antennae vs. Fatbody	BiIr68a
211131	112.2775547	11.34713754	1.633010382	6.948600978	3.68926393612484e-12	4.55547158257205e-11	Antennae vs. Fatbody	BiOr3
211158	82.25334548	9.090608632	1.155814341	7.865111469	3.68768929436155e-15	5.92079003372494e-14	Antennae vs. Fatbody	BiOr10
211161	246.5222837	6.974078569	0.98352364	7.090910969	1.33232041339431e-12	1.71674152630363e-11	Antennae vs. Fatbody	BiOr12
211420	31.95422919	5.317959398	0.889272749	5.980121851	2.22970765178811e-09	2.08828637942932e-08	Antennae vs. Fatbody	BiGr9
211483	37.8569184	9.938614061	2.932163003	3.389516221	0.000700161	0.002810367	Antennae vs. Fatbody	BiOr8
211808	23.94924212	3.647246392	1.295319648	2.815711472	0.004866935	0.015599013	Antennae vs. Fatbody	BiGr14
211811	56.89633185	3.40576602	0.728046684	4.677950046	2.89757110113267e-06	1.81385858821807e-05	Antennae vs. Fatbody	BiGr18
212075	68.88714246	6.02197445	0.600357483	10.03064777	1.11780832859682e-23	3.30120620255675e-22	Antennae vs. Fatbody	BiOr119
212933	72.03921106	5.359472315	0.679165663	7.891259247	2.99152480888718e-15	4.82860746413199e-14	Antennae vs. Fatbody	BiOr106
212935	198.2135181	6.021973404	0.621221158	9.693767394	3.2048391546348e-22	8.6062693935746e-21	Antennae vs. Fatbody	BiOr109
213353	37.49289479	10.01671765	1.356685667	7.383226565	1.54498782841911e-13	2.1831271549885e-12	Antennae vs. Fatbody	BiOr35
213354	67.14214856	10.96109254	2.608555363	4.201978111	2.64592723220223e-05	0.000141544	Antennae vs. Fatbody	BiOr34
213355	161.0165484	12.13185324	1.74943368	6.934731727	4.06992760670447e-12	4.97490244614087e-11	Antennae vs. Fatbody	BiOr40
213432	579.5217481	4.754842125	0.308040184	15.43578525	9.40487392288805e-54	1.16486081302056e-51	Antennae vs. Fatbody	BiOr158
213646	202.0121313	1.185838389	0.380517028	3.116387181	0.001830817	0.006651439	Antennae vs. Fatbody	BiIr75f2
213695	48.27728472	5.291795504	0.6902704	7.66626456	1.77077754910846e-14	2.69344585101235e-13	Antennae vs. Fatbody	BiIr339
213701	113.9119451	11.57410152	2.312044986	5.00600187	5.55722170791532e-07	3.87219041852332e-06	Antennae vs. Fatbody	BiOr54
214958	31.28464737	5.981805568	0.973231261	6.146335209	7.92936205597991e-10	7.80588780498655e-09	Antennae vs. Fatbody	BiOr102
215044	57.19603011	10.47718708	2.592796725	4.040882563	5.32504209581126e-05	0.000269426	Antennae vs. Fatbody	BiOr30
215045	41.33372959	6.073719141	0.939953799	6.461720935	1.0351887516947e-10	1.11097445341028e-09	Antennae vs. Fatbody	BiOr163
215047	25.89399906	9.416061028	3.619381455	2.601566358	0.009279911	0.027299942	Antennae vs. Fatbody	BiOr25
215048	89.51988042	10.73784482	1.23739843	8.67775856	4.03644795007867e-18	8.22053778826425e-17	Antennae vs. Fatbody	BiOr20
215571	213.946199	9.418108825	0.843787583	11.16170588	6.27753120488934e-29	2.48197634413508e-27	Antennae vs. Fatbody	BiOr87
215715	189.8602661	8.353892923	1.211137069	6.897561916	5.29025885968071e-12	6.41490130257787e-11	Antennae vs. Fatbody	BiOr144
215767	63.43985582	-3.877225263	0.530639744	-7.306699714	2.73783460673141e-13	3.78064123509736e-12	Antennae vs. Fatbody	BiIr331
215872	90.62923011	11.2393146	1.680868976	6.68660958	2.28400140296782e-11	2.61539707822862e-10	Antennae vs. Fatbody	BiOr135
215933	161.843282	8.653255166	1.437368599	6.020206072	1.74195155209875e-09	1.65315151988856e-08	Antennae vs. Fatbody	BiOr146
215964	102.0077206	6.758649284	0.834392604	8.100082922	5.49217393063977e-16	9.56441996701657e-15	Antennae vs. Fatbody	BiOr159
216054	208.7051712	-2.016356143	0.40250914	-5.009466724	5.45810626187648e-07	3.8096891205668e-06	Antennae vs. Fatbody	BiIr338
216262	51.19037607	10.28823243	3.358565648	3.063281622	0.002189239	0.007763069	Antennae vs. Fatbody	BiOr6
216266	38.10948375	9.981295958	1.25045183	7.982151503	1.43804367145933e-15	2.39109234029772e-14	Antennae vs. Fatbody	BiOr7
216275	35.88389382	9.863783679	1.418957811	6.951428439	3.6160582930789e-12	4.46962480258571e-11	Antennae vs. Fatbody	BiOr16
216313	106.4889811	8.85341169	2.07290884	4.2710087	1.94590815835969e-05	0.000106682	Antennae vs. Fatbody	BiOr5
216553	186.2367093	9.386385588	1.694610358	5.538963896	3.04266356599894e-08	2.48531967456899e-07	Antennae vs. Fatbody	BiOr157
216711	18.01062164	3.071380701	1.018521886	3.015527444	0.002565327	0.008922046	Antennae vs. Fatbody	BiGr15
217044	15.67272705	2.817845002	1.00223447	2.81156265	0.004930149	0.015756226	Antennae vs. Fatbody	BiOr150
217052	22.41317561	4.120186947	0.750309355	5.491317571	3.98946265193637e-08	3.21327788116813e-07	Antennae vs. Fatbody	BiOr152
217086	100.3482399	7.211751026	0.717620193	10.04953748	9.22996063634119e-24	2.73919956488776e-22	Antennae vs. Fatbody	BiOr123
217087	66.06484218	6.806031426	0.835090573	8.150051796	3.63768430101454e-16	6.45529415873019e-15	Antennae vs. Fatbody	BiOr120
217176	46.19398781	3.935662292	0.87935395	4.475629287	7.61865789525088e-06	4.46524720099253e-05	Antennae vs. Fatbody	BiIr93a
217314	20.91957681	4.66604344	0.746843346	6.247686968	4.16575487712797e-10	4.21015259771684e-09	Antennae vs. Fatbody	BiOr104
217338	281.9137598	7.6726158	1.119014279	6.856584358	7.05264414109738e-12	8.50099251088778e-11	Antennae vs. Fatbody	BiOr70
217342	22.8476359	5.043544535	0.983107732	5.130205339	2.89426284768426e-07	2.08986094260509e-06	Antennae vs. Fatbody	BiOr72
217343	17.29718471	9.346196727	1.737484543	5.379153883	7.48367217981337e-08	5.82287262298556e-07	Antennae vs. Fatbody	BiOr73
217344	27.34401795	5.874574379	2.007759585	2.925935168	0.003434225	0.011553388	Antennae vs. Fatbody	BiOr71
217345	70.26001316	6.678293911	1.63651112	4.080811813	4.48786799850521e-05	0.000229556	Antennae vs. Fatbody	BiOr69
217346	141.6355905	9.087712995	1.343935602	6.76201522	1.36085403479902e-11	1.59903642540082e-10	Antennae vs. Fatbody	BiOr64
217823	247.1145512	10.67518869	1.139537888	9.367998025	7.39212760555445e-21	1.83113560971877e-19	Antennae vs. Fatbody	BiOr78
218139	133.3830445	6.484164145	0.70856055	9.151178598	5.63157365954347e-20	1.30201983008645e-18	Antennae vs. Fatbody	BiOr107
218140	66.15247343	8.051553427	1.203937069	6.687686285	2.2672651224597e-11	2.5986840468759e-10	Antennae vs. Fatbody	BiOr108
218251	87.55942862	3.821144761	0.601017859	6.357789051	2.04678282195949e-10	2.12159264670745e-09	Antennae vs. Fatbody	BiOr98
218261	90.3552877	11.1928935	1.268958229	8.820537386	1.13911706131399e-18	2.38389705003952e-17	Antennae vs. Fatbody	BiOr76
218625	132.489927	2.785486668	0.393816228	7.073062176	1.51551540345933e-12	1.94043522860647e-11	Antennae vs. Fatbody	BiOr160
218629	57.29222358	10.6280241	1.305032407	8.143877535	3.82816418316458e-16	6.77350683021162e-15	Antennae vs. Fatbody	BiOr44
218635	52.71194214	10.41415044	1.888560567	5.51433225	3.5010665491111e-08	2.83684551222366e-07	Antennae vs. Fatbody	BiOr39
218827	51.88046537	4.500960738	0.778407309	5.782269365	7.36995724486247e-09	6.48705881349824e-08	Antennae vs. Fatbody	BiOr124
218828	24.41654486	2.954572711	0.851664156	3.469175836	0.000522058	0.002155352	Antennae vs. Fatbody	BiOr125
219017	136.6997285	-1.968969525	0.623637026	-3.157236412	0.001592722	0.0058797	Antennae vs. Fatbody	BiIr75f1
219181	306.1133842	0.818887753	0.321602551	2.546272567	0.010888014	0.031324652	Antennae vs. Fatbody	BiOr161
219225	74.81574419	8.898100541	1.255963225	7.084682388	1.39363556400386e-12	1.79194369447869e-11	Antennae vs. Fatbody	BiOr49
219226	101.2130074	7.9870303	0.91386173	8.739867352	2.33384291401777e-18	4.80138733734707e-17	Antennae vs. Fatbody	BiOr48
219230	141.9478388	8.546803642	0.922527857	9.264548032	1.9590524935868e-20	4.69013395801905e-19	Antennae vs. Fatbody	BiOr50
219231	122.1607449	7.714506736	0.65900746	11.706251	1.18399998021272e-31	5.24503348898614e-30	Antennae vs. Fatbody	BiOr59
219546	19.73365364	1.998303307	0.731395011	2.732180665	0.006291663	0.019466787	Antennae vs. Fatbody	BiGr13
219578	429.3919392	1.086238332	0.364344481	2.981349766	0.002869808	0.009848383	Antennae vs. Fatbody	BiOr130
219616	208.3606766	5.58406467	0.457520118	12.20506914	2.92060306529527e-34	1.47709500027308e-32	Antennae vs. Fatbody	BiIr336
219776	10.3011328	4.503166788	1.580856895	2.848560678	0.004391748	0.014273653	Antennae vs. Fatbody	BiOr113a
220569	114.6320901	11.13361201	1.319497647	8.437765718	3.23461157024273e-17	6.232018292001e-16	Antennae vs. Fatbody	BiOr95
220571	30.75757314	9.906583154	1.453454016	6.815890315	9.36817540708795e-12	1.12140939932183e-10	Antennae vs. Fatbody	BiOr94
220572	60.94068109	10.73302318	2.875029831	3.73318672	0.000189072	0.000860825	Antennae vs. Fatbody	BiOr91
221102	10.681171	8.171695007	3.235745024	2.525444665	0.011555198	0.032939641	Antennae vs. Fatbody	BiOr103
221162	29.10202481	9.12790887	1.429005564	6.387595053	1.68514863761177e-10	1.76330466925273e-09	Antennae vs. Fatbody	BiOr118
221197	44.30739458	10.34084487	3.371257616	3.067355288	0.00215962	0.007671486	Antennae vs. Fatbody	BiOr18
221198	49.98156221	10.41390586	2.633335854	3.954644008	7.66486933788111e-05	0.000375752	Antennae vs. Fatbody	BiOr23
221199	49.62833836	10.10021182	1.424200996	7.091844373	1.32336287181263e-12	1.70882750404912e-11	Antennae vs. Fatbody	BiOr22
221200	28.57162395	7.701665025	3.170310619	2.429309286	0.015127621	0.041458358	Antennae vs. Fatbody	BiOr27
221201	20.72725327	5.560027935	1.16828109	4.759152556	1.94407461162208e-06	1.2478676697974e-05	Antennae vs. Fatbody	BiOr28
221726	107.8371226	4.972687003	0.82500708	6.027447671	1.66569156087195e-09	1.58449562428399e-08	Antennae vs. Fatbody	BiOr62
221728	28.32174243	7.808108676	2.322319172	3.362203081	0.000773232	0.003082264	Antennae vs. Fatbody	BiOr65
221842	71.11724956	1.646733829	0.351712838	4.682040725	2.84033033407427e-06	1.7807814873447e-05	Antennae vs. Fatbody	BiGr4
221993	65.77041522	2.346638205	0.602541095	3.894569557	9.8373261141642e-05	0.000471958	Antennae vs. Fatbody	BiOr131
221994	157.1265492	9.178223407	1.558247073	5.890095071	3.85973506403857e-09	3.50407361311145e-08	Antennae vs. Fatbody	BiOr134
221995	138.2826887	5.84472985	0.812602856	7.192603138	6.3567513948798e-13	8.50697336615777e-12	Antennae vs. Fatbody	BiOr133
222006	356.3687624	13.33819803	2.702652561	4.935224831	8.00584806987496e-07	5.45395062968647e-06	Antennae vs. Fatbody	BiOr84
222307	279.0018872	-4.420187427	0.576899698	-7.661968696	1.8310427705821e-14	2.78162667701196e-13	Antennae vs. Fatbody	BiIr330
222322	17.89119838	2.870293774	0.957938174	2.996324661	0.002732553	0.009430689	Antennae vs. Fatbody	BiOr151
222323	35.02974765	3.375544784	0.744782907	4.532253295	5.83578132302564e-06	3.4791116747979e-05	Antennae vs. Fatbody	BiGr16
222451	89.10688282	8.148548096	1.05661118	7.711964673	1.23895431280824e-14	1.91816676643704e-13	Antennae vs. Fatbody	BiOr137
222462	198.5281203	7.909113297	0.682983011	11.58024895	5.18951322975681e-31	2.2101863713259e-29	Antennae vs. Fatbody	BiOr138
222474	103.5456645	11.43423913	1.789255759	6.390500113	1.65344082175602e-10	1.73461233314387e-09	Antennae vs. Fatbody	BiOr141
222493	27.78612965	9.739979214	1.389130238	7.011566623	2.35664223248755e-12	2.97039703197652e-11	Antennae vs. Fatbody	BiOr145
222629	31.28327334	7.256372813	1.351564132	5.368870513	7.92312778974255e-08	6.13726388716624e-07	Antennae vs. Fatbody	BiOr149
222697	34.84946947	3.220121465	0.991185978	3.248756072	0.001159108	0.004415962	Antennae vs. Fatbody	BiOr110
226097	110.2408563	8.208589576	0.959950601	8.551054152	1.2196937960191e-17	5.36855847404034e-16	Antennae vs. Tarsi	BiGr8
226098	11.76034024	4.988122179	1.338929701	3.725454871	0.000194963	0.001135321	Antennae vs. Tarsi	BiGr17
226100	5.534924224	4.820960888	1.850713998	2.604919449	0.009189586	0.031959339	Antennae vs. Tarsi	BiGr5
226342	198.8944762	12.44553514	4.724200913	2.634421221	0.008428086	0.029686675	Antennae vs. Tarsi	BiOr80
226343	39.96811659	10.11263649	1.289061792	7.844958677	4.33096079563574e-15	1.34069412761603e-13	Antennae vs. Tarsi	BiOr156
226344	15.60928646	3.906046941	1.01655414	3.842438674	0.000121818	0.000751722	Antennae vs. Tarsi	BiOr155
226345	71.63749956	4.464025899	0.609139789	7.328409641	2.32899907919235e-13	5.80600920892466e-12	Antennae vs. Tarsi	BiOr153
226348	87.73721586	6.706932692	0.745392812	8.997849972	2.30181081837415e-19	1.3233063419102e-17	Antennae vs. Tarsi	BiOr63
226349	64.96949826	10.75488949	3.458466168	3.109728117	0.001872596	0.008242349	Antennae vs. Tarsi	BiOr142
226598	222.6572417	11.69836342	1.243665638	9.406357356	5.13629122852472e-21	3.50850021107317e-19	Antennae vs. Tarsi	BiOr148
226633	140.3429879	6.042612823	1.220197121	4.952161185	7.3393771044679e-07	7.30566265133784e-06	Antennae vs. Tarsi	BiOr2
226634	92.2298319	10.88684607	1.860131945	5.85272787	4.83575016876754e-09	6.6612754158524e-08	Antennae vs. Tarsi	BiOr9
226635	156.0801273	11.08892815	1.338746609	8.28306722	1.20042617823521e-16	4.55434416712268e-15	Antennae vs. Tarsi	BiOr15
226636	60.30982766	8.775853565	1.144159895	7.67012863	1.71823950580741e-14	4.96439044908663e-13	Antennae vs. Tarsi	BiOr17
226765	71.52929471	10.98488288	2.874862745	3.821011247	0.000132906	0.000811257	Antennae vs. Tarsi	BiOr77
226767	236.0646334	12.50399863	1.375486996	9.090597491	9.8496270648515e-20	5.75054910708532e-18	Antennae vs. Tarsi	BiOr81
227877	85.55649527	1.651997752	0.518880382	3.183773776	0.001453686	0.006631632	Antennae vs. Tarsi	BiOr112
228078	102.4533927	7.842704578	0.778930857	10.06855038	7.60912874637941e-24	6.91448892856477e-22	Antennae vs. Tarsi	BiOr122
228087	172.1819327	12.38910406	1.225602782	10.10858024	5.06123902704265e-24	4.63658872818834e-22	Antennae vs. Tarsi	BiOr121
229404	30.65771145	9.381439336	1.280479101	7.326507189	2.36228527737689e-13	5.87598907405802e-12	Antennae vs. Tarsi	BiOr36
229422	22.66877913	9.069106332	2.260434309	4.012107893	6.01789827769561e-05	0.000402431	Antennae vs. Tarsi	BiOr37
229818	130.0501211	8.438182195	0.853370413	9.888065097	4.69004951800242e-23	3.94384163946651e-21	Antennae vs. Tarsi	BiOr58
229819	80.07207114	7.694448453	1.002598511	7.674506165	1.66057137074928e-14	4.81010750786706e-13	Antennae vs. Tarsi	BiOr56
229820	63.96450819	4.037795146	0.651167061	6.200859025	5.61557989128143e-10	8.77619337239378e-09	Antennae vs. Tarsi	BiOr52
229828	28.28011555	6.047846386	2.101198103	2.878284717	0.003998441	0.015764322	Antennae vs. Tarsi	BiOr53
229829	253.3243262	1.473354685	0.231061673	6.3764564	1.81232312298328e-10	3.01643381828296e-09	Antennae vs. Tarsi	BiOr51
230705	196.7331666	7.822941262	0.683328613	11.4482858	2.39841473913275e-30	3.75351906674275e-28	Antennae vs. Tarsi	BiOr96
230708	57.8610198	1.601469847	0.514966778	3.109850803	0.001871819	0.008242146	Antennae vs. Tarsi	BiGr7
231090	82.55669948	4.615351162	0.458527577	10.06559124	7.84147505811717e-24	7.06861927638914e-22	Antennae vs. Tarsi	BiOr114
231092	78.96178139	9.028576588	2.703118544	3.340059432	0.000837605	0.004089311	Antennae vs. Tarsi	BiOr24
231093	75.43424067	11.04298449	1.354747596	8.151322444	3.59965904502191e-16	1.27952549272261e-14	Antennae vs. Tarsi	BiOr26
231153	17.76038289	2.444466945	0.526980809	4.638626121	3.5073287861644e-06	3.07792685066203e-05	Antennae vs. Tarsi	BiOr116
231287	73.69766016	8.941831576	1.336948354	6.688240088	2.25870363598028e-11	4.24892697332651e-10	Antennae vs. Tarsi	BiOr101
231541	230.9424652	9.854364624	1.527828991	6.449913363	1.11914109937566e-10	1.92820824277751e-09	Antennae vs. Tarsi	BiOr90
231560	4490.150092	11.336038	1.297517372	8.736713849	2.3998937189225e-18	1.17573923586169e-16	Antennae vs. Tarsi	BiOrco
231572	249.0429796	9.238896771	1.12041806	8.245937029	1.63870956027278e-16	6.07400635695843e-15	Antennae vs. Tarsi	BiOr97
231598	220.4789812	9.224014892	0.833940527	11.06075864	1.94445857117054e-28	2.57766578587643e-26	Antennae vs. Tarsi	BiOr82
231599	59.79772449	4.959206841	0.766979553	6.465891849	1.00703085513363e-10	1.74841659100859e-09	Antennae vs. Tarsi	BiOr88
231755	73.25361327	4.539589725	0.714492496	6.353586283	2.10352109065472e-10	3.46527421776277e-09	Antennae vs. Tarsi	BiOr132
232614	61.25845009	6.710217899	0.873541087	7.681628259	1.57079101583826e-14	4.57355895774302e-13	Antennae vs. Tarsi	BiOr117
233357	53.14336848	10.60987408	1.439039812	7.372884333	1.66975353733055e-13	4.23756370690105e-12	Antennae vs. Tarsi	BiOr93
233667	290.889187	2.4077394	0.309088399	7.789808378	6.71108959272985e-15	2.051081501389e-13	Antennae vs. Tarsi	BiOr99
234916	71.82969933	10.70115344	1.329565194	8.048611292	8.37387417259838e-16	2.85065903857518e-14	Antennae vs. Tarsi	BiOr43
234921	14.31104726	8.352495345	1.478887545	5.647823173	1.62492182238285e-08	2.08300558527986e-07	Antennae vs. Tarsi	BiOr47
234923	56.3110165	10.6647415	1.353053164	7.8819826	3.22226904287392e-15	1.01420468086881e-13	Antennae vs. Tarsi	BiOr45
235273	63.30895391	2.039556265	0.411717069	4.95378117	7.278505795852e-07	7.2514768618621e-06	Antennae vs. Tarsi	BiIr332
235275	56.49868884	5.233675526	0.68148523	7.679807708	1.59327566410074e-14	4.62706963481626e-13	Antennae vs. Tarsi	BiIr333
237345	495.1861285	-1.472423183	0.386715027	-3.807514781	0.00014037	0.000852205	Antennae vs. Tarsi	BiIr328
237693	386.3712562	9.752273757	1.044878849	9.333401441	1.02526642885725e-20	6.71668727928113e-19	Antennae vs. Tarsi	BiOr21
237694	55.1247689	10.56638282	1.330975331	7.938826941	2.04102309889074e-15	6.58975595366786e-14	Antennae vs. Tarsi	BiOr19
238027	213.8438223	11.00013416	3.961811326	2.776541652	0.00549406	0.020760249	Antennae vs. Tarsi	BiOr147
238781	52.6570055	7.290012982	2.090326256	3.487500078	0.000487559	0.002554131	Antennae vs. Tarsi	BiOr68
238805	91.83660117	3.162125195	0.383249228	8.25083252	1.57294861866557e-16	5.86886921692835e-15	Antennae vs. Tarsi	BiOr105
239393	112.2775547	11.23029531	1.633010382	6.877050771	6.11043379233056e-12	1.24969005548164e-10	Antennae vs. Tarsi	BiOr3
239420	82.25334548	10.83249949	1.299802619	8.333957274	7.81841498252089e-17	3.04837024301195e-15	Antennae vs. Tarsi	BiOr10
239423	246.5222837	12.36202785	1.507111812	8.202462322	2.35512566525698e-16	8.50562692183195e-15	Antennae vs. Tarsi	BiOr12
239682	31.95422919	5.57435502	0.932453204	5.978160618	2.25671175460062e-09	3.26008051933844e-08	Antennae vs. Tarsi	BiGr9
239745	37.8569184	9.821777427	2.932163003	3.349669652	0.00080908	0.003965512	Antennae vs. Tarsi	BiOr8
240070	23.94924212	5.688372674	1.432473795	3.971013427	7.1567545275727e-05	0.000472145	Antennae vs. Tarsi	BiGr14
240073	56.89633185	5.133534259	0.829031755	6.192204613	5.93284642096442e-10	9.22087082364511e-09	Antennae vs. Tarsi	BiGr18
240337	68.88714246	7.676445629	0.84814637	9.050850062	1.41859626442229e-19	8.19730395256941e-18	Antennae vs. Tarsi	BiOr119
241195	72.03921106	6.202820027	0.738841577	8.395331583	4.64581281199946e-17	1.88985627312671e-15	Antennae vs. Tarsi	BiOr106
241197	198.2135181	5.303126111	0.608247378	8.718699501	2.81415347230739e-18	1.3493566521685e-16	Antennae vs. Tarsi	BiOr109
241615	37.49289479	8.111488302	1.23939532	6.544714321	5.96092223598982e-11	1.06615351992275e-09	Antennae vs. Tarsi	BiOr35
241616	67.14214856	9.211610797	2.576663235	3.57501542	0.000350207	0.001902669	Antennae vs. Tarsi	BiOr34
241617	161.0165484	12.01500503	1.74943368	6.867939707	6.51357376087381e-12	1.31799405236651e-10	Antennae vs. Tarsi	BiOr40
241694	579.5217481	6.353125975	0.338556736	18.76532145	1.45117099535585e-78	2.33597068223854e-75	Antennae vs. Tarsi	BiOr158
241908	202.0121313	2.944948601	0.392147276	7.509802513	5.92166268491369e-14	1.61562457950623e-12	Antennae vs. Tarsi	BiIr75f2
241957	48.27728472	3.586915071	0.546283998	6.566026252	5.16757094321481e-11	9.3464188423988e-10	Antennae vs. Tarsi	BiIr339
241963	113.9119451	11.45725969	2.312044986	4.95546573	7.21572404073596e-07	7.19529013194803e-06	Antennae vs. Tarsi	BiOr54
242012	34.68873062	1.686506203	0.668826574	2.521589706	0.011682588	0.038784589	Antennae vs. Tarsi	BiIr337
243220	31.28464737	7.755415846	1.321467496	5.868790469	4.38985786448888e-09	6.10678005148897e-08	Antennae vs. Tarsi	BiOr102
243306	57.19603011	8.366304123	2.507483181	3.336534492	0.000848299	0.004130784	Antennae vs. Tarsi	BiOr30
243307	41.33372959	5.086726446	0.888375518	5.725874188	1.02902462544027e-08	1.36895507431652e-07	Antennae vs. Tarsi	BiOr163
243310	89.51988042	10.62100604	1.23739843	8.583335632	9.21609552506519e-18	4.1705608183307e-16	Antennae vs. Tarsi	BiOr20
243833	213.946199	7.687643713	0.657793309	11.68702024	1.48505916841665e-31	2.65613439836807e-29	Antennae vs. Tarsi	BiOr87
243977	189.8602661	9.015658434	1.269001924	7.104527003	1.20735314591178e-12	2.72634373710098e-11	Antennae vs. Tarsi	BiOr144
244134	90.62923011	5.932858336	1.241790786	4.777663357	1.77343961669441e-06	1.64412239002475e-05	Antennae vs. Tarsi	BiOr135
244195	161.843282	12.20893332	1.776697562	6.871700382	6.34410952704129e-12	1.29117904500802e-10	Antennae vs. Tarsi	BiOr146
244226	102.0077206	10.44623418	1.394566227	7.490669124	6.8523365056468e-14	1.85606076311606e-12	Antennae vs. Tarsi	BiOr159
244524	51.19037607	10.17139661	3.358565648	3.028494207	0.002457758	0.010372291	Antennae vs. Tarsi	BiOr6
244528	38.10948375	9.864457185	1.25045183	7.888714259	3.05315685751895e-15	9.63668668642117e-14	Antennae vs. Tarsi	BiOr7
244537	35.88389382	9.746945043	1.418957811	6.869087276	6.46139686291148e-12	1.31183819551868e-10	Antennae vs. Tarsi	BiOr16
244575	106.4889811	10.44540016	2.256053907	4.62994263	3.65767058285124e-06	3.18998700677769e-05	Antennae vs. Tarsi	BiOr5
244579	37.71531629	9.681811998	2.749095441	3.521817341	0.000428599	0.002281274	Antennae vs. Tarsi	BiOr4
244815	186.2367093	12.33605086	1.951268767	6.322066476	2.58088299480726e-10	4.21469414282438e-09	Antennae vs. Tarsi	BiOr157
244973	18.01062164	7.585937194	1.507386048	5.032511217	4.84096273177842e-07	4.9815495946739e-06	Antennae vs. Tarsi	BiGr15
245306	15.67272705	7.698291648	1.507791249	5.105674711	3.29616283735831e-07	3.50388328786354e-06	Antennae vs. Tarsi	BiOr150
245314	22.41317561	8.976520411	1.352841732	6.635307144	3.23827513801304e-11	6.01134831221268e-10	Antennae vs. Tarsi	BiOr152
245348	100.3482399	5.635639646	0.629184597	8.957052787	3.33472072016079e-19	1.88822276757647e-17	Antennae vs. Tarsi	BiOr123
245349	66.06484218	7.395694125	0.927118201	7.977077917	1.49838243681567e-15	4.95125316658035e-14	Antennae vs. Tarsi	BiOr120
245438	46.19398781	2.727129666	0.841501392	3.240790439	0.001191988	0.005570849	Antennae vs. Tarsi	BiIr93a
245576	20.91957681	9.128164753	1.336931312	6.827699126	8.62873134743657e-12	1.71781881312571e-10	Antennae vs. Tarsi	BiOr104
245600	281.9137598	8.382962794	1.159737596	7.228327188	4.8897952845721e-13	1.1625101621627e-11	Antennae vs. Tarsi	BiOr70
245604	22.8476359	8.451255629	1.478264683	5.717011117	1.08414026915791e-08	1.43549853735268e-07	Antennae vs. Tarsi	BiOr72
245605	17.29718471	9.229358396	1.737484543	5.311908203	1.08483249440748e-07	1.24861006608615e-06	Antennae vs. Tarsi	BiOr73
245606	27.34401795	9.44573062	2.263710113	4.172676778	3.01041862154426e-05	0.000215237	Antennae vs. Tarsi	BiOr71
245607	70.26001316	10.53575632	1.95564096	5.387367383	7.14971940952153e-08	8.51617741083389e-07	Antennae vs. Tarsi	BiOr69
245608	141.6355905	11.78098944	1.629586929	7.229432947	4.85014904334004e-13	1.16032865011371e-11	Antennae vs. Tarsi	BiOr64
246085	247.1145512	10.57199749	1.14215063	9.256219984	2.11797688648339e-20	1.34832562468332e-18	Antennae vs. Tarsi	BiOr78
246401	133.3830445	7.367924854	0.790544006	9.320069221	1.16264425284672e-20	7.5726447636282e-19	Antennae vs. Tarsi	BiOr107
246402	66.15247343	7.583624443	1.155133306	6.565150885	5.19802008483072e-11	9.38642473010778e-10	Antennae vs. Tarsi	BiOr108
246513	87.55942862	5.007733367	0.637671602	7.853154118	4.05702613756637e-15	1.25935455972721e-13	Antennae vs. Tarsi	BiOr98
246523	90.3552877	11.07604905	1.268958229	8.72845835	2.58167487844793e-18	1.24317574916031e-16	Antennae vs. Tarsi	BiOr76
246887	132.489927	2.23063263	0.388690264	5.738843591	9.53252050050501e-09	1.27115314792533e-07	Antennae vs. Tarsi	BiOr160
246891	57.29222358	9.549394434	1.305032407	7.317361914	2.5289314316352e-13	6.26285700476162e-12	Antennae vs. Tarsi	BiOr44
246897	52.71194214	10.29730814	1.888560567	5.45246381	4.96766843402571e-08	6.03836978582542e-07	Antennae vs. Tarsi	BiOr39
247089	51.88046537	8.009911672	1.355138913	5.910767961	3.40516425249814e-09	4.80819433548233e-08	Antennae vs. Tarsi	BiOr124
247090	24.41654486	2.336263054	0.832339876	2.806861862	0.005002669	0.019114979	Antennae vs. Tarsi	BiOr125
247279	136.6997285	1.584118828	0.63704287	2.486675393	0.012894299	0.04214542	Antennae vs. Tarsi	BiIr75f1
247487	74.81574419	7.415421684	0.959112096	7.731548497	1.06246186231343e-14	3.15047901698624e-13	Antennae vs. Tarsi	BiOr49
247488	101.2130074	5.242662532	0.732263994	7.15952522	8.09569507917884e-13	1.85788782387347e-11	Antennae vs. Tarsi	BiOr48
247492	141.9478388	6.540814438	0.761841259	8.585534537	9.0415036304961e-18	4.10805092372702e-16	Antennae vs. Tarsi	BiOr50
247493	122.1607449	5.044393442	0.430055012	11.7296469	8.98326295715291e-32	1.68705678335332e-29	Antennae vs. Tarsi	BiOr59
247808	19.73365364	3.02067964	0.762452971	3.961791424	7.43895126692489e-05	0.000488474	Antennae vs. Tarsi	BiGr13
247840	429.3919392	2.337612301	0.366801549	6.372961905	1.85411953397007e-10	3.08144821663344e-09	Antennae vs. Tarsi	BiOr130
247878	208.3606766	1.727151371	0.378057369	4.568490168	4.9125010813034e-06	4.16509121024279e-05	Antennae vs. Tarsi	BiIr336
248038	10.3011328	7.863716346	1.883261105	4.175584749	2.97221572017158e-05	0.000212911	Antennae vs. Tarsi	BiOr113a
248831	114.6320901	9.151203241	1.174510397	7.79150467	6.62158657256025e-15	2.03302554494847e-13	Antennae vs. Tarsi	BiOr95
248833	30.75757314	9.78974753	1.453454016	6.735505506	1.6336097823362e-11	3.12521477544385e-10	Antennae vs. Tarsi	BiOr94
248834	60.94068109	10.61618645	2.875029831	3.692548277	0.000222018	0.001271836	Antennae vs. Tarsi	BiOr91
249364	10.681171	8.05485894	3.235745024	2.489336731	0.012798169	0.041897084	Antennae vs. Tarsi	BiOr103
249424	29.10202481	4.831649911	0.872946593	5.534874587	3.11451127397817e-08	3.89072206598515e-07	Antennae vs. Tarsi	BiOr118
249459	44.30739458	10.22400908	3.371257616	3.032698846	0.002423774	0.010244216	Antennae vs. Tarsi	BiOr18
249460	49.98156221	6.56010762	2.415071373	2.716320393	0.0066012	0.024173942	Antennae vs. Tarsi	BiOr23
249461	49.62833836	9.983373185	1.424200996	7.009806352	2.38648199165873e-12	5.14165948030794e-11	Antennae vs. Tarsi	BiOr22
249462	28.57162395	9.589028921	3.239372567	2.960150067	0.003074892	0.012580932	Antennae vs. Tarsi	BiOr27
249463	20.72725327	3.843129816	1.072098875	3.584678527	0.000337494	0.001840696	Antennae vs. Tarsi	BiOr28
249988	107.8371226	4.411062281	0.816944383	5.399464604	6.68400696131693e-08	7.99526437793197e-07	Antennae vs. Tarsi	BiOr62
249990	28.32174243	7.009242103	2.239424798	3.129929663	0.001748482	0.007762762	Antennae vs. Tarsi	BiOr65
250104	71.11724956	1.518242222	0.351547395	4.318741216	1.56921650716506e-05	0.00011899	Antennae vs. Tarsi	BiGr4
250255	65.77041522	3.592634854	0.617282822	5.820079103	5.88197833234302e-09	8.00460529575376e-08	Antennae vs. Tarsi	BiOr131
250256	157.1265492	10.08954126	1.710432357	5.898825067	3.66099121506127e-09	5.15006854073788e-08	Antennae vs. Tarsi	BiOr134
250257	138.2826887	7.309672394	0.871648176	8.386035323	5.02812325192912e-17	2.03071300368234e-15	Antennae vs. Tarsi	BiOr133
250268	356.3687624	13.22135087	2.702652561	4.89199058	9.9821223295923e-07	9.66343102753452e-06	Antennae vs. Tarsi	BiOr84
250584	17.89119838	5.430107743	1.155449974	4.699561094	2.60721219088607e-06	2.34274856195408e-05	Antennae vs. Tarsi	BiOr151
250585	35.02974765	9.160816044	1.370735698	6.683138153	2.33878894632923e-11	4.38493741218599e-10	Antennae vs. Tarsi	BiGr16
250713	89.10688282	6.371450381	0.90657876	7.028016382	2.0949030626876e-12	4.5746836647992e-11	Antennae vs. Tarsi	BiOr137
250724	198.5281203	7.135153771	0.634467667	11.24589028	2.42636197528369e-29	3.41753084218707e-27	Antennae vs. Tarsi	BiOr138
250736	103.5456645	11.31739652	1.789255759	6.32519776	2.52908470979135e-10	4.13609963859637e-09	Antennae vs. Tarsi	BiOr141
250755	27.78612965	9.623140552	1.389130238	6.927457403	4.28471497074831e-12	8.9907203520283e-11	Antennae vs. Tarsi	BiOr145
250891	31.28327334	7.617531716	1.429421381	5.329101562	9.86997946624126e-08	1.14301057169174e-06	Antennae vs. Tarsi	BiOr149
250959	34.84946947	5.411034847	1.089760285	4.965344144	6.85793495094625e-07	6.87501877466747e-06	Antennae vs. Tarsi	BiOr110
