# Supplementary material for: Expression analyses of chemosensory genes provide insights into evolution of gustatory receptor genes in the bumble bee Bombus impatiens
Source: BMC Genomics. 2025 Jul 1;26:575. doi: 10.1186/s12864-025-11710-x (PMC12211280; doi:10.1186/s12864-025-11710-x)
Supplement: Supplementary file 5 — Supplementary Material 5 [file 12864_2025_11710_MOESM5_ESM.csv]

	contrast	Type	direction	N
1	Antenane vs. Brain	gustatory	negative	1
2	Antenane vs. Brain	gustatory	positive	8
3	Antenane vs. Brain	ionotropic	positive	9
4	Antenane vs. Brain	odorant	positive	120
5	Antennae vs. Fatbody	gustatory	positive	11
6	Antennae vs. Fatbody	ionotropic	negative	6
7	Antennae vs. Fatbody	ionotropic	positive	8
8	Antennae vs. Fatbody	odorant	positive	124
9	Antennae vs. Mouthparts	gustatory	negative	2
10	Antennae vs. Mouthparts	gustatory	positive	5
11	Antennae vs. Mouthparts	ionotropic	negative	3
12	Antennae vs. Mouthparts	ionotropic	positive	6
13	Antennae vs. Mouthparts	odorant	positive	121
14	Antennae vs. Tarsi	gustatory	positive	11
15	Antennae vs. Tarsi	ionotropic	negative	1
16	Antennae vs. Tarsi	ionotropic	positive	8
17	Antennae vs. Tarsi	odorant	positive	123
18	Brain vs. Fatbody	gustatory	positive	4
19	Brain vs. Fatbody	ionotropic	negative	9
20	Brain vs. Fatbody	ionotropic	positive	3
21	Brain vs. Fatbody	odorant	negative	20
22	Brain vs. Fatbody	odorant	positive	36
23	Mouthparts vs. Brain	gustatory	negative	2
24	Mouthparts vs. Brain	gustatory	positive	5
25	Mouthparts vs. Brain	ionotropic	negative	3
26	Mouthparts vs. Brain	ionotropic	positive	7
27	Mouthparts vs. Brain	odorant	negative	34
28	Mouthparts vs. Brain	odorant	positive	20
29	Mouthparts vs. Fatbody	gustatory	positive	6
30	Mouthparts vs. Fatbody	ionotropic	negative	4
31	Mouthparts vs. Fatbody	ionotropic	positive	5
32	Mouthparts vs. Fatbody	odorant	negative	11
33	Mouthparts vs. Fatbody	odorant	positive	18
34	Mouthparts vs. Tarsi	gustatory	positive	9
35	Mouthparts vs. Tarsi	ionotropic	negative	1
36	Mouthparts vs. Tarsi	ionotropic	positive	6
37	Mouthparts vs. Tarsi	odorant	negative	8
38	Mouthparts vs. Tarsi	odorant	positive	7
39	Tarsi vs. Brain	gustatory	negative	9
40	Tarsi vs. Brain	ionotropic	negative	3
41	Tarsi vs. Brain	ionotropic	positive	3
42	Tarsi vs. Brain	odorant	negative	33
43	Tarsi vs. Brain	odorant	positive	15
44	Tarsi vs. Fatbody	gustatory	negative	3
45	Tarsi vs. Fatbody	gustatory	positive	2
46	Tarsi vs. Fatbody	ionotropic	negative	9
47	Tarsi vs. Fatbody	ionotropic	positive	2
48	Tarsi vs. Fatbody	odorant	negative	12
49	Tarsi vs. Fatbody	odorant	positive	11
