# Supplementary material for: Expression analyses of chemosensory genes provide insights into evolution of gustatory receptor genes in the bumble bee Bombus impatiens
Source: BMC Genomics. 2025 Jul 1;26:575. doi: 10.1186/s12864-025-11710-x (PMC12211280; doi:10.1186/s12864-025-11710-x)
Supplement: Supplementary file 6 — Supplementary Material 6 [file 12864_2025_11710_MOESM6_ESM.csv]

	baseMean	log2FoldChange	lfcSE	stat	pvalue	padj	GeneID	Type
15861	48.2772847208572	2.71039476228245	0.514234691105384	5.27073495655507	1.35878563284079e-07	1.26160819606351e-05	BiIr339	ionotropic
17933	63.4398558213431	1.30886266149675	0.411219418194678	3.18288145837781	0.00145817299645549	0.0234005262193529	BiIr331	ionotropic
19342	46.1939878054822	2.47958774960167	0.821018906284838	3.02013477475441	0.00252662227488598	0.0349392886124192	BiIr93a	ionotropic
247	39.9681165851728	4.43679845603645	1.35167156489347	3.28245305388676	0.00102908119455423	0.0181073017634	BiOr156	odorant
3724	63.9645081926485	-2.3818366962264	0.633862505597798	-3.75765513055561	0.000171513038145323	0.0046086927226698	BiOr52	odorant
6518	61.2584500866311	-4.08059355485592	1.40629594569582	-2.90166061229515	0.00371190443966379	0.045040950137764	BiOr117	odorant
17124	31.2846473742813	-4.32153216176553	1.49238985374277	-2.89571263897805	0.00378298638021645	0.0456372104035625	BiOr102	odorant
17737	213.946198961708	5.51800468698981	1.32777550685451	4.15582653732025	3.2411366808847e-05	0.00121781627189956	BiOr87	odorant
1	110.240856268834	3.49141907844272	0.982515687637097	3.55355046476603	0.000380068269577947	0.00568188773918696	BiGr8	gustatory
13977	56.8963318525397	2.51649208329831	0.848666032786233	2.96523247788824	0.00302454273990228	0.0278461131324853	BiGr18	gustatory
24489	35.0297476467333	5.57471534466762	1.3975266039804	3.9889869207426	6.63560798003823e-05	0.00139074536663978	BiGr16	gustatory
9177	63.3089539104144	1.55043510432808	0.415598871829194	3.73060469944031	0.00019102073948791	0.00324613781301473	BiIr332	ionotropic
9179	56.4986888351616	2.01586347897381	0.714732702396512	2.82044388372686	0.00479572605389978	0.0386296275735756	BiIr333	ionotropic
11249	495.186128485707	-3.92027330088181	0.451665815993133	-8.67958823109477	3.97204232338264e-18	3.38779495028349e-15	BiIr328	ionotropic
248	15.6092864585545	-4.26531711341683	1.55213282608555	-2.74803614853883	0.00599533987888211	0.0450219909267531	BiOr155	odorant
3730	159.26177251065	-2.10367171111669	0.404199169318114	-5.20454239098412	1.94475229133883e-07	1.02401267202565e-05	BiOr61	odorant
5503	59.797724489154	2.19768831761473	0.778053786327939	2.82459690606587	0.00473401305506705	0.0382478197623672	BiOr88	odorant
7571	290.889186961853	-1.07435983050117	0.323153037894524	-3.32461621744628	0.000885403228742293	0.0108160858423158	BiOr99	odorant
177371	213.946198961708	2.55530005730856	0.674978043173429	3.78575285989266	0.000153243918455874	0.00271196066949476	BiOr87	odorant
19252	100.348239921512	1.83879404081173	0.643406865822085	2.85790242300615	0.00426451506946154	0.0359138701663765	BiOr123	odorant
20427	90.3552876991334	4.7816426613378	1.32196858480779	3.61706224814189	0.000297965665103535	0.00469065536714534	BiOr76	odorant
24628	198.528120310546	2.0220385564772	0.655443413565653	3.08499332608621	0.00203556720738746	0.0206630369228533	BiOr138	odorant
158611	48.2772847208572	1.59658244913336	0.512219566982651	3.11698840116242	0.00182708760474766	0.0477807505508127	BiIr339	ionotropic
11597	386.371256203256	2.86484305150227	0.260853305771072	10.9825828851734	4.63479372543008e-28	4.14767690488738e-24	BiOr21	odorant
